# Supplementary material for: A taxonomic revision of the land snail genus Acinolaemus F. G. Thompson & Upatham, 1997 (Gastropoda, Eupulmonata, Hypselostomatidae), with notes on Clostophis W. H. Benson, 1860 species from Cambodia, Thailand, and Vietnam
Source: Zookeys. 2026 May 5;1279:101–65. doi: 10.3897/zookeys.1279.186771 (PMC13169281; doi:10.3897/zookeys.1279.186771)
Supplement: XML Treatment for Acinolaemus simplex [file zookeys.1279.186771-treatment6.xml]

<!DOCTYPE tp:taxon-treatment
  PUBLIC "-//TaxonX//DTD Taxonomic Treatment Publishing DTD v0 20100105//EN" "tax-treatment-NSO.dtd">
<tp:taxon-treatment xmlns:tp="http://www.plazi.org/taxpub"><tp:treatment-meta><kwd-group><label>Taxon classification</label><kwd>
                <named-content content-type="kingdom">
                  <named-content content-type="taxon-name">
                    <named-content content-type="kingdom">Animalia</named-content>
                  </named-content>
                </named-content>
              </kwd><kwd>
                <named-content content-type="order">Stylommatophora</named-content>
              </kwd><kwd>
                <named-content content-type="family">Hypselostomatidae</named-content>
              </kwd></kwd-group><mixed-citation publication-type="journal"><person-group><name><surname>Gojšina</surname><given-names>Vukašin</given-names></name><name><surname>Hunyadi</surname><given-names>András</given-names></name><name><surname>Sutcharit</surname><given-names>Chirasak</given-names></name><name><surname>Tongkerd</surname><given-names>Piyoros</given-names></name><name><surname>Auffenberg</surname><given-names>Kurt</given-names></name><name><surname>Grego</surname><given-names>Jozef</given-names></name><name><surname>Páll-Gergely</surname><given-names>Barna</given-names></name></person-group><article-title>A taxonomic revision of the land snail genus <italic><tp:taxon-name><tp:taxon-name-part taxon-name-part-type="genus" reg="Acinolaemus">Acinolaemus</tp:taxon-name-part></tp:taxon-name></italic> F. G. Thompson &amp; Upatham, 1997 (<tp:taxon-name><tp:taxon-name-part taxon-name-part-type="class" reg="Gastropoda">Gastropoda</tp:taxon-name-part></tp:taxon-name>, <tp:taxon-name><tp:taxon-name-part taxon-name-part-type="superorder" reg="Eupulmonata">Eupulmonata</tp:taxon-name-part></tp:taxon-name>, <tp:taxon-name><tp:taxon-name-part taxon-name-part-type="family" reg="Hypselostomatidae">Hypselostomatidae</tp:taxon-name-part></tp:taxon-name>), with notes on <italic><tp:taxon-name><tp:taxon-name-part taxon-name-part-type="genus" reg="Clostophis">Clostophis</tp:taxon-name-part></tp:taxon-name></italic> W. H. Benson, 1860 species from Cambodia, Thailand, and Vietnam</article-title><source>Zookeys</source><day>05</day><month>05</month><year>2026</year><volume>1279</volume><fpage>101</fpage><lpage>165</lpage><pub-id pub-id-type="doi">10.3897/zookeys.1279.186771</pub-id></mixed-citation></tp:treatment-meta><tp:nomenclature><tp:taxon-name><object-id xmlns:xlink="http://www.w3.org/1999/xlink" content-type="arpha" xlink:type="simple">3032F204-9E31-5C73-8F24-74294AEC2DC2</object-id>
                    		<tp:taxon-name-part taxon-name-part-type="genus" reg="Acinolaemus">Acinolaemus</tp:taxon-name-part> <tp:taxon-name-part taxon-name-part-type="species" reg="simplex">simplex</tp:taxon-name-part>
                    	
                    		<object-id xmlns:xlink="http://www.w3.org/1999/xlink" content-type="zoobank" xlink:type="simple">https://zoobank.org/AE768B3F-589E-4E7B-A87F-D457FADB138A</object-id>
                    	</tp:taxon-name><tp:taxon-authority>Gojšina, Tongkerd &amp; Páll-Gergely</tp:taxon-authority><tp:taxon-status xmlns:xlink="http://www.w3.org/1999/xlink" xlink:type="simple">sp. nov.</tp:taxon-status><xref ref-type="fig" rid="F7">Figs 7E</xref><xref ref-type="fig" rid="F14">, 14</xref><xref ref-type="fig" rid="F17">, 17</xref></tp:nomenclature><tp:treatment-sec sec-type="Type material"><title>Type material.</title><p><bold><italic>Holotype</italic>. Thailand</bold> • 1 shell; Phrae Province, 11 km W of Phrae, on Road 1023, limestone knoll, leaf litter; <named-content xmlns:xlink="http://www.w3.org/1999/xlink" content-type="dwc:verbatimCoordinates" xlink:type="simple">18°10.6833'N, 100°4.2333'E</named-content>; 290 m a.s.l.; 16 May 1988; F. G. Thompson leg.; locality code FGT-4447; <named-content xmlns:xlink="http://www.w3.org/1999/xlink" content-type="dwc:institutional_code" xlink:title="Florida Museum of Natural History- Zoology, Paleontology &amp; Paleobotany" xlink:href="https://scientific-collections.gbif.org/institution/ab8b25c4-f95e-437b-82df-5aed3c9031ec" xlink:type="simple">UF</named-content> 591359. <bold><italic>Paratypes</italic>. Thailand</bold> • 13 shells; same data as for holotype; <named-content xmlns:xlink="http://www.w3.org/1999/xlink" content-type="dwc:institutional_code" xlink:title="Florida Museum of Natural History- Zoology, Paleontology &amp; Paleobotany" xlink:href="https://scientific-collections.gbif.org/institution/ab8b25c4-f95e-437b-82df-5aed3c9031ec" xlink:type="simple">UF</named-content> 593498 • 1 shell; same data as for holotype; <abbrev xmlns:xlink="http://www.w3.org/1999/xlink" content-type="institution" xlink:title="Chulalongkorn University Museum of Zoology (Bangkok, Thailand)" xlink:type="simple">CUMZ</abbrev> 15426.</p><fig id="F14" position="float" orientation="portrait"><object-id xmlns:xlink="http://www.w3.org/1999/xlink" content-type="doi" xlink:type="simple">10.3897/zookeys.1279.186771.figure14</object-id><object-id xmlns:xlink="http://www.w3.org/1999/xlink" content-type="arpha" xlink:type="simple">4445FBAF-D156-5D95-8A4D-2F9F0A247CCE</object-id><label>Figure 14.</label><caption><p><italic><tp:taxon-name><tp:taxon-name-part taxon-name-part-type="genus" reg="Acinolaemus">Acinolaemus</tp:taxon-name-part> <tp:taxon-name-part taxon-name-part-type="species" reg="simplex">simplex</tp:taxon-name-part></tp:taxon-name></italic> sp. nov., holotype (<named-content xmlns:xlink="http://www.w3.org/1999/xlink" content-type="dwc:institutional_code" xlink:title="Florida Museum of Natural History- Zoology, Paleontology &amp; Paleobotany" xlink:href="https://scientific-collections.gbif.org/institution/ab8b25c4-f95e-437b-82df-5aed3c9031ec" xlink:type="simple">UF</named-content> 591359). <bold>A–D</bold>. Shell; <bold>E–G</bold>. Enlarged views of the aperture; <bold>H</bold>. Enlarged view of the protoconch; <bold>I</bold>. Enlarged view of the last whorl near the aperture; <bold>J</bold>. Enlarged view of the last whorl surface sculpture; <bold>K</bold>. Enlarged view of the last whorl surface sculpture near the umbilicus.</p></caption><graphic xmlns:xlink="http://www.w3.org/1999/xlink" xlink:href="zookeys-1279-101_article-186771__-g014.jpg" id="oo_1625169.jpg" position="float" orientation="portrait" xlink:type="simple"><uri content-type="original_file" xlink:type="simple">https://binary.pensoft.net/fig/1625169</uri></graphic></fig></tp:treatment-sec><tp:treatment-sec sec-type="Additional material examined"><title>Additional material examined.</title><p><bold>Thailand</bold> • 1 shell (juvenile = not paratype); same data as for holotype; <named-content xmlns:xlink="http://www.w3.org/1999/xlink" content-type="dwc:institutional_code" xlink:title="Florida Museum of Natural History- Zoology, Paleontology &amp; Paleobotany" xlink:href="https://scientific-collections.gbif.org/institution/ab8b25c4-f95e-437b-82df-5aed3c9031ec" xlink:type="simple">UF</named-content> 593499.</p></tp:treatment-sec><tp:treatment-sec sec-type="Diagnosis"><title>Diagnosis.</title><p>Shell concave-conical, colorless, last whorl weakly shouldered. Shell surface sculpture honeycomb-like. Six apertural barriers (angular, parietal, upper palatal, lower palatal, basal and columellar).</p></tp:treatment-sec><tp:treatment-sec sec-type="Description"><title>Description.</title><p>Shell concave-conical, colorless and consisting of 5–5.25 regularly increasing, convex whorls; protoconch spirally striated (approximately 11 spiral striae, clearer terminally) and consisting of 1.5 whorls; boundary between protoconch and teleoconch clearly discernible due to abrupt change of surface sculpture in form of stronger radial growth lines; last whorl weakly shouldered, adnate to penultimate whorl, slightly descending near aperture; surface sculpture honeycomb-like; peristome finely granulated, expanded (except around sinulus), not reflected; cervical swelling distinct, situated immediately behind peristome, and with clear constriction behind it; aperture equipped with six barriers (parietal, angular, upper palatal, lower palatal, basal and columellar); parietal lamella not very high, not reaching peristome; angular lamella longer and thinner than parietal, almost reaching expanding peristome; angular lamella consists of two parts, inner (higher) and outer (lower); two palatal plicae (upper and lower) relatively high, not very slender and of similar appearance (upper palatal being slightly lower and thinner than lower palatal); weak to distinct palatal tubercle sits in front of upper palatal plica and appears slightly below it in standard view; basal plica slender, more than two times lower than lower palatal, situated halfway between lower palatal plica and columellar lamella; columellar lamella usually widest barrier in aperture, oblique, high and not very long, not reaching peristome; sinulus small, distinctly separated from remainder of aperture; umbilicus relatively narrow initially, expanding at last whorl and measuring between <sup>1</sup>/<sub>3</sub> and <sup>1</sup>/<sub>4</sub> of shell width and with shallow umbilical groove; indistinct periumbilical keel visible only near cervical constriction.</p></tp:treatment-sec><tp:treatment-sec sec-type="Differential diagnosis"><title>Differential diagnosis.</title><p>In comparison to <italic><tp:taxon-name><tp:taxon-name-part taxon-name-part-type="genus" reg="Acinolaemus">A.</tp:taxon-name-part> <tp:taxon-name-part taxon-name-part-type="species" reg="atypicus">atypicus</tp:taxon-name-part></tp:taxon-name></italic> sp. nov., <italic><tp:taxon-name><tp:taxon-name-part taxon-name-part-type="genus" reg="Acinolaemus">Acinolaemus</tp:taxon-name-part> <tp:taxon-name-part taxon-name-part-type="species" reg="simplex">simplex</tp:taxon-name-part></tp:taxon-name></italic> sp. nov. has a slenderer shell with more whorls, strong basal plica, narrower umbilicus with a periumbilical keel as well as cervical swelling and a constriction. See also under <italic><tp:taxon-name><tp:taxon-name-part taxon-name-part-type="genus" reg="Acinolaemus">A.</tp:taxon-name-part> <tp:taxon-name-part taxon-name-part-type="species" reg="paucidentatus">paucidentatus</tp:taxon-name-part></tp:taxon-name></italic> sp. nov.</p></tp:treatment-sec><tp:treatment-sec sec-type="Measurements (n = 5, in mm)"><title>Measurements (n = 5, in mm).</title><p>SH = 1.86–1.99; SW = 1.63–1.77; AH = 0.71–0.82; AW = 0.68–0.75.</p></tp:treatment-sec><tp:treatment-sec sec-type="Distribution"><title>Distribution.</title><p>This species is known only from the type locality.</p></tp:treatment-sec><tp:treatment-sec sec-type="Etymology"><title>Etymology.</title><p>The specific epithet refers to the simple appearance of apertural barriers.</p></tp:treatment-sec><tp:treatment-sec><!--Section generated to contain objects referenced in tp:taxon-treatment.--><fig id="F7" position="float" orientation="portrait"><object-id xmlns:xlink="http://www.w3.org/1999/xlink" content-type="doi" xlink:type="simple">10.3897/zookeys.1279.186771.figure7</object-id><object-id xmlns:xlink="http://www.w3.org/1999/xlink" content-type="arpha" xlink:type="simple">BAEF2C86-BC64-5976-AAA7-80E2FC57C65C</object-id><label>Figure 7.</label><caption><p>Synoptic view of all species within <italic><tp:taxon-name><tp:taxon-name-part taxon-name-part-type="genus" reg="Acinolaemus">Acinolaemus</tp:taxon-name-part></tp:taxon-name></italic>. <bold>A</bold>. <italic><tp:taxon-name><tp:taxon-name-part taxon-name-part-type="genus" reg="Acinolaemus">A.</tp:taxon-name-part> <tp:taxon-name-part taxon-name-part-type="species" reg="altus">altus</tp:taxon-name-part></tp:taxon-name></italic> sp. nov., holotype (<abbrev xmlns:xlink="http://www.w3.org/1999/xlink" content-type="institution" xlink:title="Chulalongkorn University Museum of Zoology (Bangkok, Thailand)" xlink:type="simple">CUMZ</abbrev> 15424); <bold>B</bold>. <italic><tp:taxon-name><tp:taxon-name-part taxon-name-part-type="genus" reg="Acinolaemus">A.</tp:taxon-name-part> <tp:taxon-name-part taxon-name-part-type="species" reg="atypicus">atypicus</tp:taxon-name-part></tp:taxon-name></italic> sp. nov., holotype (<named-content xmlns:xlink="http://www.w3.org/1999/xlink" content-type="dwc:institutional_code" xlink:title="Florida Museum of Natural History- Zoology, Paleontology &amp; Paleobotany" xlink:href="https://scientific-collections.gbif.org/institution/ab8b25c4-f95e-437b-82df-5aed3c9031ec" xlink:type="simple">UF</named-content> 591353); <bold>C</bold>. <italic><tp:taxon-name><tp:taxon-name-part taxon-name-part-type="genus" reg="Acinolaemus">A.</tp:taxon-name-part> <tp:taxon-name-part taxon-name-part-type="species" reg="cryptidentatus">cryptidentatus</tp:taxon-name-part></tp:taxon-name></italic>, from <xref ref-type="bibr" rid="B20">Tongkerd et al. (2025)</xref>; <bold>D</bold>. <italic><tp:taxon-name><tp:taxon-name-part taxon-name-part-type="genus" reg="Acinolaemus">A.</tp:taxon-name-part> <tp:taxon-name-part taxon-name-part-type="species" reg="humilis">humilis</tp:taxon-name-part></tp:taxon-name></italic> sp. nov., holotype (<abbrev xmlns:xlink="http://www.w3.org/1999/xlink" content-type="institution" xlink:title="Chulalongkorn University Museum of Zoology (Bangkok, Thailand)" xlink:type="simple">CUMZ</abbrev> 15425); <bold>E</bold>. <italic><tp:taxon-name><tp:taxon-name-part taxon-name-part-type="genus" reg="Acinolaemus">A.</tp:taxon-name-part> <tp:taxon-name-part taxon-name-part-type="species" reg="simplex">simplex</tp:taxon-name-part></tp:taxon-name></italic> sp. nov., holotype (<named-content xmlns:xlink="http://www.w3.org/1999/xlink" content-type="dwc:institutional_code" xlink:title="Florida Museum of Natural History- Zoology, Paleontology &amp; Paleobotany" xlink:href="https://scientific-collections.gbif.org/institution/ab8b25c4-f95e-437b-82df-5aed3c9031ec" xlink:type="simple">UF</named-content> 591359); <bold>F</bold>. <italic><tp:taxon-name><tp:taxon-name-part taxon-name-part-type="genus" reg="Acinolaemus">A.</tp:taxon-name-part> <tp:taxon-name-part taxon-name-part-type="species" reg="solitus">solitus</tp:taxon-name-part></tp:taxon-name></italic> sp. nov., holotype (<named-content xmlns:xlink="http://www.w3.org/1999/xlink" content-type="dwc:institutional_code" xlink:title="Florida Museum of Natural History- Zoology, Paleontology &amp; Paleobotany" xlink:href="https://scientific-collections.gbif.org/institution/ab8b25c4-f95e-437b-82df-5aed3c9031ec" xlink:type="simple">UF</named-content> 347039); <bold>G</bold>. <italic><tp:taxon-name><tp:taxon-name-part taxon-name-part-type="genus" reg="Acinolaemus">A.</tp:taxon-name-part> <tp:taxon-name-part taxon-name-part-type="species" reg="asper">asper</tp:taxon-name-part></tp:taxon-name></italic> sp. nov., holotype (<named-content xmlns:xlink="http://www.w3.org/1999/xlink" content-type="dwc:institutional_code" xlink:title="Florida Museum of Natural History- Zoology, Paleontology &amp; Paleobotany" xlink:href="https://scientific-collections.gbif.org/institution/ab8b25c4-f95e-437b-82df-5aed3c9031ec" xlink:type="simple">UF</named-content> 347324); <bold>H</bold>. <italic><tp:taxon-name><tp:taxon-name-part taxon-name-part-type="genus" reg="Acinolaemus">A.</tp:taxon-name-part> <tp:taxon-name-part taxon-name-part-type="species" reg="corusticorus">corusticorus</tp:taxon-name-part></tp:taxon-name></italic>, holotype (<abbrev xmlns:xlink="http://www.w3.org/1999/xlink" content-type="institution" xlink:title="Chulalongkorn University Museum of Zoology (Bangkok, Thailand)" xlink:type="simple">CUMZ</abbrev> 15363.1, from <xref ref-type="bibr" rid="B20">Tongkerd et al. 2025</xref>); <bold>I</bold>. <italic><tp:taxon-name><tp:taxon-name-part taxon-name-part-type="genus" reg="Acinolaemus">A.</tp:taxon-name-part> <tp:taxon-name-part taxon-name-part-type="species" reg="dayanus">dayanus</tp:taxon-name-part></tp:taxon-name></italic> (coll. <abbrev xmlns:xlink="http://www.w3.org/1999/xlink" xlink:title="Collection of András Hunyadi (Budapest, Hungary)" xlink:type="simple">HA</abbrev>, from <xref ref-type="bibr" rid="B19">Tongkerd et al. 2024</xref>); <bold>J</bold>. <italic><tp:taxon-name><tp:taxon-name-part taxon-name-part-type="genus" reg="Acinolaemus">A.</tp:taxon-name-part> <tp:taxon-name-part taxon-name-part-type="species" reg="microcubus">microcubus</tp:taxon-name-part></tp:taxon-name></italic> sp. nov., holotype (<abbrev xmlns:xlink="http://www.w3.org/1999/xlink" content-type="institution" xlink:title="Chulalongkorn University Museum of Zoology (Bangkok, Thailand)" xlink:type="simple">CUMZ</abbrev> 15427); <bold>K</bold>. <italic><tp:taxon-name><tp:taxon-name-part taxon-name-part-type="genus" reg="Acinolaemus">A.</tp:taxon-name-part> <tp:taxon-name-part taxon-name-part-type="species" reg="mueangonensis">mueangonensis</tp:taxon-name-part></tp:taxon-name></italic> (<named-content xmlns:xlink="http://www.w3.org/1999/xlink" content-type="dwc:institutional_code" xlink:title="Florida Museum of Natural History- Zoology, Paleontology &amp; Paleobotany" xlink:href="https://scientific-collections.gbif.org/institution/ab8b25c4-f95e-437b-82df-5aed3c9031ec" xlink:type="simple">UF</named-content> 345719); <bold>L</bold>. <italic><tp:taxon-name><tp:taxon-name-part taxon-name-part-type="genus" reg="Acinolaemus">A.</tp:taxon-name-part> <tp:taxon-name-part taxon-name-part-type="species" reg="rhamphodontis">rhamphodontis</tp:taxon-name-part></tp:taxon-name></italic>, holotype (<abbrev xmlns:xlink="http://www.w3.org/1999/xlink" content-type="institution" xlink:title="Chulalongkorn University Museum of Zoology (Bangkok, Thailand)" xlink:type="simple">CUMZ</abbrev> 14449, from <xref ref-type="bibr" rid="B20">Tongkerd et al. 2025</xref>); <bold>M</bold>. <italic><tp:taxon-name><tp:taxon-name-part taxon-name-part-type="genus" reg="Acinolaemus">A.</tp:taxon-name-part> <tp:taxon-name-part taxon-name-part-type="species" reg="zed">zed</tp:taxon-name-part></tp:taxon-name></italic> sp. nov., holotype (<abbrev xmlns:xlink="http://www.w3.org/1999/xlink" content-type="institution" xlink:title="Chulalongkorn University Museum of Zoology (Bangkok, Thailand)" xlink:type="simple">CUMZ</abbrev> 15456); <bold>N</bold>. <italic><tp:taxon-name><tp:taxon-name-part taxon-name-part-type="genus" reg="Acinolaemus">Acinolaemus</tp:taxon-name-part></tp:taxon-name></italic> sp. 1 (<named-content xmlns:xlink="http://www.w3.org/1999/xlink" content-type="dwc:institutional_code" xlink:title="Florida Museum of Natural History- Zoology, Paleontology &amp; Paleobotany" xlink:href="https://scientific-collections.gbif.org/institution/ab8b25c4-f95e-437b-82df-5aed3c9031ec" xlink:type="simple">UF</named-content> 347020); <bold>O</bold>. <italic><tp:taxon-name><tp:taxon-name-part taxon-name-part-type="genus" reg="Acinolaemus">A.</tp:taxon-name-part> <tp:taxon-name-part taxon-name-part-type="species" reg="ferox">ferox</tp:taxon-name-part></tp:taxon-name></italic> sp. nov., holotype (<named-content xmlns:xlink="http://www.w3.org/1999/xlink" content-type="dwc:institutional_code" xlink:title="Florida Museum of Natural History- Zoology, Paleontology &amp; Paleobotany" xlink:href="https://scientific-collections.gbif.org/institution/ab8b25c4-f95e-437b-82df-5aed3c9031ec" xlink:type="simple">UF</named-content> 591354); <bold>P</bold>. <italic><tp:taxon-name><tp:taxon-name-part taxon-name-part-type="genus" reg="Acinolaemus">A.</tp:taxon-name-part> <tp:taxon-name-part taxon-name-part-type="species" reg="profundus">profundus</tp:taxon-name-part></tp:taxon-name></italic> sp. nov., holotype (<named-content xmlns:xlink="http://www.w3.org/1999/xlink" content-type="dwc:institutional_code" xlink:title="Florida Museum of Natural History- Zoology, Paleontology &amp; Paleobotany" xlink:href="https://scientific-collections.gbif.org/institution/ab8b25c4-f95e-437b-82df-5aed3c9031ec" xlink:type="simple">UF</named-content> 345958); <bold>Q</bold>. <italic><tp:taxon-name><tp:taxon-name-part taxon-name-part-type="genus" reg="Acinolaemus">A.</tp:taxon-name-part> <tp:taxon-name-part taxon-name-part-type="species" reg="paucidentatus">paucidentatus</tp:taxon-name-part></tp:taxon-name></italic> sp. nov., holotype (<named-content xmlns:xlink="http://www.w3.org/1999/xlink" content-type="dwc:institutional_code" xlink:title="Florida Museum of Natural History- Zoology, Paleontology &amp; Paleobotany" xlink:href="https://scientific-collections.gbif.org/institution/ab8b25c4-f95e-437b-82df-5aed3c9031ec" xlink:type="simple">UF</named-content> 529566); <bold>R</bold>. <italic><tp:taxon-name><tp:taxon-name-part taxon-name-part-type="genus" reg="Acinolaemus">A.</tp:taxon-name-part> <tp:taxon-name-part taxon-name-part-type="species" reg="ptychochilus">ptychochilus</tp:taxon-name-part></tp:taxon-name></italic>, holotype (<named-content xmlns:xlink="http://www.w3.org/1999/xlink" content-type="dwc:institutional_code" xlink:title="Florida Museum of Natural History- Zoology, Paleontology &amp; Paleobotany" xlink:href="https://scientific-collections.gbif.org/institution/ab8b25c4-f95e-437b-82df-5aed3c9031ec" xlink:type="simple">UF</named-content> 113502); <bold>S</bold>. <italic><tp:taxon-name><tp:taxon-name-part taxon-name-part-type="genus" reg="Acinolaemus">A.</tp:taxon-name-part> <tp:taxon-name-part taxon-name-part-type="species" reg="singularis">singularis</tp:taxon-name-part></tp:taxon-name></italic> sp. nov., holotype (<named-content xmlns:xlink="http://www.w3.org/1999/xlink" content-type="dwc:institutional_code" xlink:title="Florida Museum of Natural History- Zoology, Paleontology &amp; Paleobotany" xlink:href="https://scientific-collections.gbif.org/institution/ab8b25c4-f95e-437b-82df-5aed3c9031ec" xlink:type="simple">UF</named-content> 583728); <bold>T</bold>. <italic><tp:taxon-name><tp:taxon-name-part taxon-name-part-type="genus" reg="Acinolaemus">A.</tp:taxon-name-part> <tp:taxon-name-part taxon-name-part-type="species" reg="rugolabialis">rugolabialis</tp:taxon-name-part></tp:taxon-name></italic> sp. nov., holotype (<abbrev xmlns:xlink="http://www.w3.org/1999/xlink" content-type="institution" xlink:title="Chulalongkorn University Museum of Zoology (Bangkok, Thailand)" xlink:type="simple">CUMZ</abbrev> 15457).</p></caption><graphic xmlns:xlink="http://www.w3.org/1999/xlink" xlink:href="zookeys-1279-101_article-186771__-g007.jpg" id="oo_1625162.jpg" position="float" orientation="portrait" xlink:type="simple"><uri content-type="original_file" xlink:type="simple">https://binary.pensoft.net/fig/1625162</uri></graphic></fig><fig id="F17" position="float" orientation="portrait"><object-id xmlns:xlink="http://www.w3.org/1999/xlink" content-type="doi" xlink:type="simple">10.3897/zookeys.1279.186771.figure17</object-id><object-id xmlns:xlink="http://www.w3.org/1999/xlink" content-type="arpha" xlink:type="simple">4A47CD80-EBAC-5A33-A34B-587BC2710104</object-id><label>Figure 17.</label><caption><p>Distribution map of <italic><tp:taxon-name><tp:taxon-name-part taxon-name-part-type="genus" reg="Acinolaemus">Acinolaemus</tp:taxon-name-part></tp:taxon-name></italic> species group with honeycomb-like pattern and no peristomal pliculae.</p></caption><graphic xmlns:xlink="http://www.w3.org/1999/xlink" xlink:href="zookeys-1279-101_article-186771__-g017.jpg" id="oo_1625172.jpg" position="float" orientation="portrait" xlink:type="simple"><uri content-type="original_file" xlink:type="simple">https://binary.pensoft.net/fig/1625172</uri></graphic></fig></tp:treatment-sec><ref-list><ref id="B20"><mixed-citation xmlns:xlink="http://www.w3.org/1999/xlink" xlink:type="simple">Tongkerd P, Janjai T, Pholyotha A, Gojšina V, Panha S, Sutcharit C (2025) The microsnails genera <italic><tp:taxon-name><tp:taxon-name-part taxon-name-part-type="genus">Clostophis</tp:taxon-name-part></tp:taxon-name></italic> and <italic><tp:taxon-name><tp:taxon-name-part taxon-name-part-type="genus">Acinolaemus</tp:taxon-name-part></tp:taxon-name></italic> (<tp:taxon-name><tp:taxon-name-part taxon-name-part-type="superorder">Eupulmonata</tp:taxon-name-part></tp:taxon-name>: <tp:taxon-name><tp:taxon-name-part taxon-name-part-type="superfamily">Pupilloidea</tp:taxon-name-part></tp:taxon-name>) from central Thailand, with description of three new species. ZooKeys 1258: 35–71. <ext-link xlink:href="10.3897/zookeys.1258.162797" ext-link-type="doi" xlink:type="simple">https://doi.org/10.3897/zookeys.1258.162797</ext-link></mixed-citation></ref><ref id="B19"><mixed-citation xmlns:xlink="http://www.w3.org/1999/xlink" xlink:type="simple">Tongkerd P, Lwin N, Páll-Gergely B, Chanabun R, Pholyotha A, Prasankok P, Seesamut T, Siriwut W, Srisonchai R, Sutcharit C, Panha S (2024) Contributions of a small collection of terrestrial microsnails (<tp:taxon-name><tp:taxon-name-part taxon-name-part-type="superfamily">Pupilloidea</tp:taxon-name-part></tp:taxon-name>: <tp:taxon-name><tp:taxon-name-part taxon-name-part-type="family">Hypselostomatidae</tp:taxon-name-part></tp:taxon-name>) from Myanmar with description of three new species. ZooKeys 1195: 157–197. <ext-link xlink:href="10.3897/zookeys.1195.112112" ext-link-type="doi" xlink:type="simple">https://doi.org/10.3897/zookeys.1195.112112</ext-link></mixed-citation></ref></ref-list></tp:taxon-treatment>
