# Supplementary material for: A taxonomic revision of the land snail genus Acinolaemus F. G. Thompson & Upatham, 1997 (Gastropoda, Eupulmonata, Hypselostomatidae), with notes on Clostophis W. H. Benson, 1860 species from Cambodia, Thailand, and Vietnam
Source: Zookeys. 2026 May 5;1279:101–65. doi: 10.3897/zookeys.1279.186771 (PMC13169281; doi:10.3897/zookeys.1279.186771)
Supplement: XML Treatment for Clostophis rectus [file zookeys.1279.186771-treatment26.xml]

<!DOCTYPE tp:taxon-treatment
  PUBLIC "-//TaxonX//DTD Taxonomic Treatment Publishing DTD v0 20100105//EN" "tax-treatment-NSO.dtd">
<tp:taxon-treatment xmlns:tp="http://www.plazi.org/taxpub"><tp:treatment-meta><kwd-group><label>Taxon classification</label><kwd>
                <named-content content-type="kingdom">
                  <named-content content-type="taxon-name">
                    <named-content content-type="kingdom">Animalia</named-content>
                  </named-content>
                </named-content>
              </kwd><kwd>
                <named-content content-type="order">Stylommatophora</named-content>
              </kwd><kwd>
                <named-content content-type="family">Hypselostomatidae</named-content>
              </kwd></kwd-group><mixed-citation publication-type="journal"><person-group><name><surname>Gojšina</surname><given-names>Vukašin</given-names></name><name><surname>Hunyadi</surname><given-names>András</given-names></name><name><surname>Sutcharit</surname><given-names>Chirasak</given-names></name><name><surname>Tongkerd</surname><given-names>Piyoros</given-names></name><name><surname>Auffenberg</surname><given-names>Kurt</given-names></name><name><surname>Grego</surname><given-names>Jozef</given-names></name><name><surname>Páll-Gergely</surname><given-names>Barna</given-names></name></person-group><article-title>A taxonomic revision of the land snail genus <italic><tp:taxon-name><tp:taxon-name-part taxon-name-part-type="genus" reg="Acinolaemus">Acinolaemus</tp:taxon-name-part></tp:taxon-name></italic> F. G. Thompson &amp; Upatham, 1997 (<tp:taxon-name><tp:taxon-name-part taxon-name-part-type="class" reg="Gastropoda">Gastropoda</tp:taxon-name-part></tp:taxon-name>, <tp:taxon-name><tp:taxon-name-part taxon-name-part-type="superorder" reg="Eupulmonata">Eupulmonata</tp:taxon-name-part></tp:taxon-name>, <tp:taxon-name><tp:taxon-name-part taxon-name-part-type="family" reg="Hypselostomatidae">Hypselostomatidae</tp:taxon-name-part></tp:taxon-name>), with notes on <italic><tp:taxon-name><tp:taxon-name-part taxon-name-part-type="genus" reg="Clostophis">Clostophis</tp:taxon-name-part></tp:taxon-name></italic> W. H. Benson, 1860 species from Cambodia, Thailand, and Vietnam</article-title><source>Zookeys</source><day>05</day><month>05</month><year>2026</year><volume>1279</volume><fpage>101</fpage><lpage>165</lpage><pub-id pub-id-type="doi">10.3897/zookeys.1279.186771</pub-id></mixed-citation></tp:treatment-meta><tp:nomenclature><tp:taxon-name><object-id xmlns:xlink="http://www.w3.org/1999/xlink" content-type="arpha" xlink:type="simple">E4887286-0B3F-5D74-9EC2-2EA502111CC8</object-id>
                    		<tp:taxon-name-part taxon-name-part-type="genus" reg="Clostophis">Clostophis</tp:taxon-name-part> <tp:taxon-name-part taxon-name-part-type="species" reg="rectus">rectus</tp:taxon-name-part>
                    	</tp:taxon-name><tp:taxon-authority>(Vermeulen, Luu, Theary &amp; Anker, 2019)</tp:taxon-authority><tp:taxon-status xmlns:xlink="http://www.w3.org/1999/xlink" xlink:type="simple">comb. nov.</tp:taxon-status><xref ref-type="fig" rid="F44">Fig. 44</xref><tp:nomenclature-citation-list><tp:nomenclature-citation><tp:taxon-name><tp:taxon-name-part taxon-name-part-type="genus" reg="Acinolaemus">Acinolaemus</tp:taxon-name-part> <tp:taxon-name-part taxon-name-part-type="species" reg="rectus">rectus</tp:taxon-name-part></tp:taxon-name><comment> Vermeulen, Luu, Theary &amp; Anker, 2019: 34–35, 52, 54–56.</comment></tp:nomenclature-citation><tp:nomenclature-citation><tp:taxon-name><tp:taxon-name-part taxon-name-part-type="genus" reg="Acinolaemus">Acinolaemus</tp:taxon-name-part> <tp:taxon-name-part taxon-name-part-type="species" reg="rectus">rectus</tp:taxon-name-part></tp:taxon-name><comment> — <xref ref-type="bibr" rid="B17">Sutcharit et al. 2023</xref>: 1289–1290, fig. 1, table 1; <xref ref-type="bibr" rid="B20">Tongkerd et al. 2025</xref>: 53, table 4.</comment></tp:nomenclature-citation></tp:nomenclature-citation-list></tp:nomenclature><tp:treatment-sec sec-type="Type locality"><title>Type locality.</title><p>“Cambodia: Kampot Province, Kampong Trach area: Phnom Kampong Trach”.</p><fig id="F44" position="float" orientation="portrait"><object-id xmlns:xlink="http://www.w3.org/1999/xlink" content-type="doi" xlink:type="simple">10.3897/zookeys.1279.186771.figure44</object-id><object-id xmlns:xlink="http://www.w3.org/1999/xlink" content-type="arpha" xlink:type="simple">B424E843-F7B0-5CF9-8AB2-27396106F24A</object-id><label>Figure 44.</label><caption><p><italic><tp:taxon-name><tp:taxon-name-part taxon-name-part-type="genus" reg="Clostophis">Clostophis</tp:taxon-name-part> <tp:taxon-name-part taxon-name-part-type="species" reg="rectus">rectus</tp:taxon-name-part></tp:taxon-name></italic>, holotype (<named-content xmlns:xlink="http://www.w3.org/1999/xlink" content-type="dwc:institutional_code" xlink:title="Natural History Museum, London" xlink:href="https://scientific-collections.gbif.org/institution/1d808a7c-1f9e-4379-9616-edb749ecf10e" xlink:type="simple">NHMUK</named-content> 20180572). <bold>A–E</bold>. Shell.</p></caption><graphic xmlns:xlink="http://www.w3.org/1999/xlink" xlink:href="zookeys-1279-101_article-186771__-g044.jpg" id="oo_1625199.jpg" position="float" orientation="portrait" xlink:type="simple"><uri content-type="original_file" xlink:type="simple">https://binary.pensoft.net/fig/1625199</uri></graphic></fig></tp:treatment-sec><tp:treatment-sec sec-type="Type material examined"><title>Type material examined.</title><p><bold>Cambodia</bold> • holotype; <named-content xmlns:xlink="http://www.w3.org/1999/xlink" content-type="dwc:institutional_code" xlink:title="Natural History Museum, London" xlink:href="https://scientific-collections.gbif.org/institution/1d808a7c-1f9e-4379-9616-edb749ecf10e" xlink:type="simple">NHMUK</named-content> 20180572.</p></tp:treatment-sec><tp:treatment-sec sec-type="Differential diagnosis"><title>Differential diagnosis.</title><p>This species differs from <italic><tp:taxon-name><tp:taxon-name-part taxon-name-part-type="genus" reg="Acinolaemus">A.</tp:taxon-name-part> <tp:taxon-name-part taxon-name-part-type="species" reg="pyramidalis">pyramidalis</tp:taxon-name-part></tp:taxon-name></italic> by the slightly upturning aperture near the last whorl (down-turning in <italic><tp:taxon-name><tp:taxon-name-part taxon-name-part-type="genus" reg="Acinolaemus">A.</tp:taxon-name-part> <tp:taxon-name-part taxon-name-part-type="species" reg="pyramidalis">pyramidalis</tp:taxon-name-part></tp:taxon-name></italic>). See also under <italic><tp:taxon-name><tp:taxon-name-part taxon-name-part-type="genus" reg="Clostophis">C.</tp:taxon-name-part> <tp:taxon-name-part taxon-name-part-type="species" reg="rhamphodon">rhamphodon</tp:taxon-name-part></tp:taxon-name></italic> and <italic><tp:taxon-name><tp:taxon-name-part taxon-name-part-type="genus" reg="Clostophis">C.</tp:taxon-name-part> <tp:taxon-name-part taxon-name-part-type="species" reg="sphinctinion">sphinctinion</tp:taxon-name-part></tp:taxon-name></italic>.</p></tp:treatment-sec><tp:treatment-sec sec-type="Distribution"><title>Distribution.</title><p>This species is known only from Kampot Province in Cambodia.</p></tp:treatment-sec><tp:treatment-sec sec-type="Remarks"><title>Remarks.</title><p>This species is transferred to <italic><tp:taxon-name><tp:taxon-name-part taxon-name-part-type="genus" reg="Clostophis">Clostophis</tp:taxon-name-part></tp:taxon-name></italic> due to the similar apertural barrier arrangement and morphology as in <italic><tp:taxon-name><tp:taxon-name-part taxon-name-part-type="genus" reg="Clostophis">C.</tp:taxon-name-part> <tp:taxon-name-part taxon-name-part-type="species" reg="lacrima">lacrima</tp:taxon-name-part></tp:taxon-name></italic>, <italic><tp:taxon-name><tp:taxon-name-part taxon-name-part-type="genus" reg="Clostophis">C.</tp:taxon-name-part> <tp:taxon-name-part taxon-name-part-type="species" reg="obliquus">obliquus</tp:taxon-name-part></tp:taxon-name></italic> and <italic><tp:taxon-name><tp:taxon-name-part taxon-name-part-type="genus" reg="Clostophis">C.</tp:taxon-name-part> <tp:taxon-name-part taxon-name-part-type="species" reg="socialis">socialis</tp:taxon-name-part></tp:taxon-name></italic> (i.e., strong and moderately long barriers, including two strong palatal plicae). Furthermore, <italic><tp:taxon-name><tp:taxon-name-part taxon-name-part-type="genus" reg="Clostophis">C.</tp:taxon-name-part> <tp:taxon-name-part taxon-name-part-type="species" reg="pyramidalis">pyramidalis</tp:taxon-name-part></tp:taxon-name></italic> lacks the peculiar honeycomb-like shell surface sculpture (present in many <italic><tp:taxon-name><tp:taxon-name-part taxon-name-part-type="genus" reg="Acinolaemus">Acinolaemus</tp:taxon-name-part></tp:taxon-name></italic> species) and peristomal pliculae (present in <italic><tp:taxon-name><tp:taxon-name-part taxon-name-part-type="genus" reg="Acinolaemus">A.</tp:taxon-name-part> <tp:taxon-name-part taxon-name-part-type="species" reg="ptychochilus">ptychochilus</tp:taxon-name-part></tp:taxon-name></italic>, the type species of <italic><tp:taxon-name><tp:taxon-name-part taxon-name-part-type="genus" reg="Acinolaemus">Acinolaemus</tp:taxon-name-part></tp:taxon-name></italic>).</p></tp:treatment-sec><ref-list><ref id="B17"><mixed-citation xmlns:xlink="http://www.w3.org/1999/xlink" xlink:type="simple">Sutcharit C, Ngor PB, Páll-Gergely B, Jeratthitikul E, Siriwut W, Srisonchai R, Hui Ng T, Jirapatrasilp P, Panha S (2023) Notes on the hypselostomatid snails (<tp:taxon-name><tp:taxon-name-part taxon-name-part-type="class">Gastropoda</tp:taxon-name-part></tp:taxon-name>: <tp:taxon-name><tp:taxon-name-part taxon-name-part-type="subclass">Heterobranchia</tp:taxon-name-part></tp:taxon-name>) from limestone hills in Western Cambodia with a new record and a new species. Journal of Natural History 57(25–28): 1287–1303. <ext-link xlink:href="10.1080/00222933.2023.2223386" ext-link-type="doi" xlink:type="simple">https://doi.org/10.1080/00222933.2023.2223386</ext-link></mixed-citation></ref><ref id="B20"><mixed-citation xmlns:xlink="http://www.w3.org/1999/xlink" xlink:type="simple">Tongkerd P, Janjai T, Pholyotha A, Gojšina V, Panha S, Sutcharit C (2025) The microsnails genera <italic><tp:taxon-name><tp:taxon-name-part taxon-name-part-type="genus">Clostophis</tp:taxon-name-part></tp:taxon-name></italic> and <italic><tp:taxon-name><tp:taxon-name-part taxon-name-part-type="genus">Acinolaemus</tp:taxon-name-part></tp:taxon-name></italic> (<tp:taxon-name><tp:taxon-name-part taxon-name-part-type="superorder">Eupulmonata</tp:taxon-name-part></tp:taxon-name>: <tp:taxon-name><tp:taxon-name-part taxon-name-part-type="superfamily">Pupilloidea</tp:taxon-name-part></tp:taxon-name>) from central Thailand, with description of three new species. ZooKeys 1258: 35–71. <ext-link xlink:href="10.3897/zookeys.1258.162797" ext-link-type="doi" xlink:type="simple">https://doi.org/10.3897/zookeys.1258.162797</ext-link></mixed-citation></ref></ref-list></tp:taxon-treatment>
