# Supplementary material for: A taxonomic revision of the land snail genus Acinolaemus F. G. Thompson & Upatham, 1997 (Gastropoda, Eupulmonata, Hypselostomatidae), with notes on Clostophis W. H. Benson, 1860 species from Cambodia, Thailand, and Vietnam
Source: Zookeys. 2026 May 5;1279:101–65. doi: 10.3897/zookeys.1279.186771 (PMC13169281; doi:10.3897/zookeys.1279.186771)
Supplement: XML Treatment for Clostophis stenopus [file zookeys.1279.186771-treatment29.xml]

<!DOCTYPE tp:taxon-treatment
  PUBLIC "-//TaxonX//DTD Taxonomic Treatment Publishing DTD v0 20100105//EN" "tax-treatment-NSO.dtd">
<tp:taxon-treatment xmlns:tp="http://www.plazi.org/taxpub"><tp:treatment-meta><kwd-group><label>Taxon classification</label><kwd>
                <named-content content-type="kingdom">
                  <named-content content-type="taxon-name">
                    <named-content content-type="kingdom">Animalia</named-content>
                  </named-content>
                </named-content>
              </kwd><kwd>
                <named-content content-type="order">Stylommatophora</named-content>
              </kwd><kwd>
                <named-content content-type="family">Hypselostomatidae</named-content>
              </kwd></kwd-group><mixed-citation publication-type="journal"><person-group><name><surname>Gojšina</surname><given-names>Vukašin</given-names></name><name><surname>Hunyadi</surname><given-names>András</given-names></name><name><surname>Sutcharit</surname><given-names>Chirasak</given-names></name><name><surname>Tongkerd</surname><given-names>Piyoros</given-names></name><name><surname>Auffenberg</surname><given-names>Kurt</given-names></name><name><surname>Grego</surname><given-names>Jozef</given-names></name><name><surname>Páll-Gergely</surname><given-names>Barna</given-names></name></person-group><article-title>A taxonomic revision of the land snail genus <italic><tp:taxon-name><tp:taxon-name-part taxon-name-part-type="genus" reg="Acinolaemus">Acinolaemus</tp:taxon-name-part></tp:taxon-name></italic> F. G. Thompson &amp; Upatham, 1997 (<tp:taxon-name><tp:taxon-name-part taxon-name-part-type="class" reg="Gastropoda">Gastropoda</tp:taxon-name-part></tp:taxon-name>, <tp:taxon-name><tp:taxon-name-part taxon-name-part-type="superorder" reg="Eupulmonata">Eupulmonata</tp:taxon-name-part></tp:taxon-name>, <tp:taxon-name><tp:taxon-name-part taxon-name-part-type="family" reg="Hypselostomatidae">Hypselostomatidae</tp:taxon-name-part></tp:taxon-name>), with notes on <italic><tp:taxon-name><tp:taxon-name-part taxon-name-part-type="genus" reg="Clostophis">Clostophis</tp:taxon-name-part></tp:taxon-name></italic> W. H. Benson, 1860 species from Cambodia, Thailand, and Vietnam</article-title><source>Zookeys</source><day>05</day><month>05</month><year>2026</year><volume>1279</volume><fpage>101</fpage><lpage>165</lpage><pub-id pub-id-type="doi">10.3897/zookeys.1279.186771</pub-id></mixed-citation></tp:treatment-meta><tp:nomenclature><tp:taxon-name><object-id xmlns:xlink="http://www.w3.org/1999/xlink" content-type="arpha" xlink:type="simple">BF1879DF-1061-5F9E-8FDA-2FE4255B0BF2</object-id>
                    		<tp:taxon-name-part taxon-name-part-type="genus" reg="Clostophis">Clostophis</tp:taxon-name-part> <tp:taxon-name-part taxon-name-part-type="species" reg="stenopus">stenopus</tp:taxon-name-part>
                    	</tp:taxon-name><tp:taxon-authority>(F. G. Thompson &amp; Upatham, 1997)</tp:taxon-authority><tp:taxon-status xmlns:xlink="http://www.w3.org/1999/xlink" xlink:type="simple">comb. nov.</tp:taxon-status><xref ref-type="fig" rid="F47">Fig. 47</xref><tp:nomenclature-citation-list><tp:nomenclature-citation><tp:taxon-name><tp:taxon-name-part taxon-name-part-type="genus" reg="Acinolaemus">Acinolaemus</tp:taxon-name-part> <tp:taxon-name-part taxon-name-part-type="species" reg="stenopus">stenopus</tp:taxon-name-part></tp:taxon-name><comment> F. G. Thompson &amp; Upatham, 1997: 228–229, figs 2, 12–15.</comment></tp:nomenclature-citation><tp:nomenclature-citation><tp:taxon-name><tp:taxon-name-part taxon-name-part-type="genus" reg="Acinolaemus">Acinolaemus</tp:taxon-name-part> <tp:taxon-name-part taxon-name-part-type="species" reg="stenopus">stenopus</tp:taxon-name-part></tp:taxon-name><comment> — <xref ref-type="bibr" rid="B2">Changlom et al. 2019</xref>: 156; <xref ref-type="bibr" rid="B11">Panha and Burch 2008</xref>: 45–46, fig. 43; <xref ref-type="bibr" rid="B3">Dumrongrowjattana and Wongkamhaeng 2024</xref>: 321, 323, 330, 331, fig. 7, 13, table 3, 5; <xref ref-type="bibr" rid="B20">Tongkerd et al. 2025</xref>: 53, table 4.</comment></tp:nomenclature-citation></tp:nomenclature-citation-list></tp:nomenclature><tp:treatment-sec sec-type="Type locality"><title>Type locality.</title><p>“Thailand, Chanthaburi Province, limestone ridge 3 km w N Yai Ham; 25 m altitude (<named-content xmlns:xlink="http://www.w3.org/1999/xlink" content-type="dwc:verbatimCoordinates" xlink:type="simple">12°44.3'N, 101°52.9'E</named-content>)”.</p><fig id="F47" position="float" orientation="portrait"><object-id xmlns:xlink="http://www.w3.org/1999/xlink" content-type="doi" xlink:type="simple">10.3897/zookeys.1279.186771.figure47</object-id><object-id xmlns:xlink="http://www.w3.org/1999/xlink" content-type="arpha" xlink:type="simple">7BBCF445-51EF-5319-A8C2-A934314AEE0F</object-id><label>Figure 47.</label><caption><p><italic><tp:taxon-name><tp:taxon-name-part taxon-name-part-type="genus" reg="Clostophis">Clostophis</tp:taxon-name-part> <tp:taxon-name-part taxon-name-part-type="species" reg="stenopus">stenopus</tp:taxon-name-part></tp:taxon-name></italic>, holotype (<named-content xmlns:xlink="http://www.w3.org/1999/xlink" content-type="dwc:institutional_code" xlink:title="Florida Museum of Natural History- Zoology, Paleontology &amp; Paleobotany" xlink:href="https://scientific-collections.gbif.org/institution/ab8b25c4-f95e-437b-82df-5aed3c9031ec" xlink:type="simple">UF</named-content> 113530). <bold>A–D</bold>. Shell; <bold>E, F</bold>. Enlarged views of the aperture; <bold>G</bold>. Enlarged view of the columellar lamella; <bold>H</bold>. Enlarged view of the peristome surface; <bold>I, J</bold>. Enlarged views of the protoconch; <bold>K</bold>. Enlarged view of the last whorl surface sculpture; <bold>L</bold>. Enlarged view of the last whorl surface sculpture near the umbilicus.</p></caption><graphic xmlns:xlink="http://www.w3.org/1999/xlink" xlink:href="zookeys-1279-101_article-186771__-g047.jpg" id="oo_1625202.jpg" position="float" orientation="portrait" xlink:type="simple"><uri content-type="original_file" xlink:type="simple">https://binary.pensoft.net/fig/1625202</uri></graphic></fig></tp:treatment-sec><tp:treatment-sec sec-type="Type material examined"><title>Type material examined.</title><p><bold>Thailand</bold> • holotype; <named-content xmlns:xlink="http://www.w3.org/1999/xlink" content-type="dwc:institutional_code" xlink:title="Florida Museum of Natural History- Zoology, Paleontology &amp; Paleobotany" xlink:href="https://scientific-collections.gbif.org/institution/ab8b25c4-f95e-437b-82df-5aed3c9031ec" xlink:type="simple">UF</named-content> 113530 • 5 paratypes; <named-content xmlns:xlink="http://www.w3.org/1999/xlink" content-type="dwc:institutional_code" xlink:title="Florida Museum of Natural History- Zoology, Paleontology &amp; Paleobotany" xlink:href="https://scientific-collections.gbif.org/institution/ab8b25c4-f95e-437b-82df-5aed3c9031ec" xlink:type="simple">UF</named-content> 113531.</p></tp:treatment-sec><tp:treatment-sec sec-type="Differential diagnosis"><title>Differential diagnosis.</title><p>This species differs from <italic><tp:taxon-name><tp:taxon-name-part taxon-name-part-type="genus" reg="Clostophis">C.</tp:taxon-name-part> <tp:taxon-name-part taxon-name-part-type="species" reg="rhamphodon">rhamphodon</tp:taxon-name-part></tp:taxon-name></italic> most clearly by the presence of a strong and curved angular lamella which is directed towards the upper palatal plica and almost merging with it (leaving only a very narrow passage) and enclosing the sinulus.</p></tp:treatment-sec><tp:treatment-sec sec-type="Distribution"><title>Distribution.</title><p>This species is known from Chanthaburi and Rayong provinces, Thailand (<xref ref-type="bibr" rid="B3">Dumrongrojwattana and Wongkamhaeng 2024</xref>).</p></tp:treatment-sec><tp:treatment-sec sec-type="Remarks"><title>Remarks.</title><p>This species is excluded from <italic><tp:taxon-name><tp:taxon-name-part taxon-name-part-type="genus" reg="Acinolaemus">Acinolaemus</tp:taxon-name-part></tp:taxon-name></italic> due to the apertural barrier arrangement which is strikingly different from <italic><tp:taxon-name><tp:taxon-name-part taxon-name-part-type="genus" reg="Acinolaemus">A.</tp:taxon-name-part> <tp:taxon-name-part taxon-name-part-type="species" reg="ptychochilus">ptychochilus</tp:taxon-name-part></tp:taxon-name></italic> and more similar to some <italic><tp:taxon-name><tp:taxon-name-part taxon-name-part-type="genus" reg="Clostophis">Clostophis</tp:taxon-name-part></tp:taxon-name></italic> species, namely <italic><tp:taxon-name><tp:taxon-name-part taxon-name-part-type="genus" reg="Clostophis">C.</tp:taxon-name-part> <tp:taxon-name-part taxon-name-part-type="species" reg="lacrima">lacrima</tp:taxon-name-part></tp:taxon-name></italic>, <italic><tp:taxon-name><tp:taxon-name-part taxon-name-part-type="genus" reg="Clostophis">C.</tp:taxon-name-part> <tp:taxon-name-part taxon-name-part-type="species" reg="obliquus">obliquus</tp:taxon-name-part></tp:taxon-name></italic> and <italic><tp:taxon-name><tp:taxon-name-part taxon-name-part-type="genus" reg="Clostophis">C.</tp:taxon-name-part> <tp:taxon-name-part taxon-name-part-type="species" reg="socialis">socialis</tp:taxon-name-part></tp:taxon-name></italic>. The trend of the curved angular lamella almost merging with the upper palatal plica in <italic><tp:taxon-name><tp:taxon-name-part taxon-name-part-type="genus" reg="Clostophis">C.</tp:taxon-name-part> <tp:taxon-name-part taxon-name-part-type="species" reg="stenopus">stenopus</tp:taxon-name-part></tp:taxon-name></italic> is also apparent in cases of the angulo-parietal lamella in mentioned <italic><tp:taxon-name><tp:taxon-name-part taxon-name-part-type="genus" reg="Clostophis">Clostophis</tp:taxon-name-part></tp:taxon-name></italic> species.</p></tp:treatment-sec><ref-list><ref id="B2"><mixed-citation xmlns:xlink="http://www.w3.org/1999/xlink" xlink:type="simple">Changlom B, Chan-ard T, Dumrongrojwattana P (2019) Two new species of the genus <italic><tp:taxon-name><tp:taxon-name-part taxon-name-part-type="genus">Acinolaemus</tp:taxon-name-part></tp:taxon-name></italic> (<tp:taxon-name><tp:taxon-name-part taxon-name-part-type="infraclass">Pulmonata</tp:taxon-name-part></tp:taxon-name>: <tp:taxon-name><tp:taxon-name-part taxon-name-part-type="family">Pupillidae</tp:taxon-name-part></tp:taxon-name>) from Thailand. The Thailand Natural History Museum Journal 13(2): 155–161.</mixed-citation></ref><ref id="B11"><mixed-citation xmlns:xlink="http://www.w3.org/1999/xlink" xlink:type="simple">Panha S, Burch JB (2008) [“2004–2005”] An introduction to the microsnails of Thailand. Malacological Review 37/38(1): 1–155.</mixed-citation></ref><ref id="B3"><mixed-citation xmlns:xlink="http://www.w3.org/1999/xlink" xlink:type="simple">Dumrongrojwattana P, Wongkamhaeng K (2024) Two decades of microsnails (<tp:taxon-name><tp:taxon-name-part taxon-name-part-type="class">Gastropoda</tp:taxon-name-part></tp:taxon-name>: <tp:taxon-name><tp:taxon-name-part taxon-name-part-type="subclass">Prosobranchia</tp:taxon-name-part></tp:taxon-name>: <tp:taxon-name><tp:taxon-name-part taxon-name-part-type="infraclass">Pulmonata</tp:taxon-name-part></tp:taxon-name>) study in Thailand and ongoing research. In: Claude J, Kitana N (Eds) On the Edge of the Sixth Mass Extinction in Biodiversity Hotspots: Facts, needs, solutions and opportunities in Thailand and adjacent countries, Center of Learning Network for the Region (CLNR), Chulalongkorn University, 313–336.</mixed-citation></ref><ref id="B20"><mixed-citation xmlns:xlink="http://www.w3.org/1999/xlink" xlink:type="simple">Tongkerd P, Janjai T, Pholyotha A, Gojšina V, Panha S, Sutcharit C (2025) The microsnails genera <italic><tp:taxon-name><tp:taxon-name-part taxon-name-part-type="genus">Clostophis</tp:taxon-name-part></tp:taxon-name></italic> and <italic><tp:taxon-name><tp:taxon-name-part taxon-name-part-type="genus">Acinolaemus</tp:taxon-name-part></tp:taxon-name></italic> (<tp:taxon-name><tp:taxon-name-part taxon-name-part-type="superorder">Eupulmonata</tp:taxon-name-part></tp:taxon-name>: <tp:taxon-name><tp:taxon-name-part taxon-name-part-type="superfamily">Pupilloidea</tp:taxon-name-part></tp:taxon-name>) from central Thailand, with description of three new species. ZooKeys 1258: 35–71. <ext-link xlink:href="10.3897/zookeys.1258.162797" ext-link-type="doi" xlink:type="simple">https://doi.org/10.3897/zookeys.1258.162797</ext-link></mixed-citation></ref></ref-list></tp:taxon-treatment>
